# Supplementary material for: Associations between youth suicide rates and state school personnel suicide prevention training requirements
Source: Prev Med Rep. 2024 May 21;43:102768. doi: 10.1016/j.pmedr.2024.102768 (PMC11144794; doi:10.1016/j.pmedr.2024.102768)
Supplement: Supplementary Data 1 [file mmc1.xlsx]

## Sheet: State Data (uniform)
Supplementary Table 1. Data collected from 9/4/23-11/2/23 and from each of the fifty United States (excluding Washington D.C. and Puerto Rico) regarding school personnel suicide prevention training requirements. (n/a= details unidentifiable)
State	Year of Enactment	Year (updated guidelines)	Relation to 2013	Mandatory	Frequency	Duration	Personnel who should be trained	Grade levels	Sources
Alabama	2016	2016	after	yes	annual	n/a	all certified public school personnel	K-12	Alabama: The Jason Foundation
Alaska	2012	2012	before	yes	annual	2 hours	certified public school personell including teachers, administrators, counselors and specialists	7th-12th	Alaska: Professional Development Series			SB 137
Arizona	2019	2019	after	yes	not annual	n/a	all certified public school staff	6th-12th	Arizona: Suicide Prevention Training for Schools			15-120 Legislation
Arkansas	2011	2011	before	yes	not annual	2 hours	all certified (liscenced) public school staff	n/a	Arkansas: Professional Development Series
California	2008	2016	before	no	n/a	n/a	teachers, at least one counselor in middle, junior high, and highschool (public schools)	7th-12th	California: Education Code	California: The Jason Foundation			AB 2246
Colorado	2018	2021	after	no	n/a	n/a	all teachers and staff at public schools	n/a	2018 Colorado Revised Statues		HB 21-1119
Connecticut	2011	2011	before	yes	not annual	n/a	certified teachers, administrators and pupil services personnel	n/a	Conneticut DOE	Chapter 170 Legislation		Conneticut AFSP
Delaware	2015	2015	after	yes	annual	1.5 hours	all school personnel (public and charter)	n/a	Delaware DOE	Title 14 Education		HB 90
Florida	2016	2019	after	yes	not annual	2 hours	all instructional personnel at public schools	K-12	Florida: DOE	1012.583 Legislation		Florida School Toolkit for K-12 Educators
Georgia	2015	2015	after	yes	annual	n/a	all certificated public school personnel	K-12	Georgia: The Jason Foundation	Georgia: DOE
Hawaii	2019	2019	after	yes	annual	n/a	teachers, teacher assistants, administrators, and counselors	n/a	SB383 SD2 HD1 CD1 Legislation	302A-856 Legislation
Idaho	2018	2018	after	yes	annual	n/a	public school personnel	n/a	Idaho: Jason Flatt Act	Title 33 Education Legislation
Illinois	2010	2015	before	yes	not annual	4 hours	professional educators in school buildings serving students in any of grades 6 through 12.	6th-12th	Illinois: Jason Flatt Act	SB1793
Indiana	2017	2018	after	yes	not annual	2 hours	teachers' (see expanded def. in bill attached) in school corporations, charter schools and accredited nonpublic schools	5th-12th	Indiana Code 20-28-3-6	Indiana DOE	AFSP: State Law
Iowa	2018	2018	after	yes	annual	at least 1 hour	all school personnel who hold a license, certificate, authorization, or statement of recognition issued by the board of educational examiners and who have regular contact with students in kindergarten through grade twelve.	K-12th	Iowa DOE	S 2113
Kansas	2016	2016	after	yes	annual	at least 1 hour	school district personnel (all school staff)	n/a	Kansas: The Jason Foundation	Senate Bill 323
Kentucky	2010	2020	before	yes	annual	at least 1 hour	all school district employees with job duties requiring direct contact with students	6th-12th	Kentucky Legislation 156.095
Louisiana	2008	2008	before	yes	annual	2 hours	all public school teachers, school counselors and principals, and as determined by the board, other school administrators for whom training is deemed beneficial	n/a	Louisiana: The Jason Foundation
Maine	2013	2013	exactly	yes	not annual	1-2 hours	all school personnnel and anyone receiving a check from a school system	K-12	Maine Suicide Prevention FAQs	Chapter 53 Legislation
Maryland	2017	2017	after	yes	annual	n/a	all certificated school personnel who have direct contact with students on a regular basis	n/a	House Bill 1300	AFSP: State Law
Massachusetts	2014	2014	after	yes	not annual	at least 2 hours	all licensed school personnel, subject to appropriation	n/a	Massachusetts DOE	Chapter 284 Legislation
Michigan	2021	2023	after	no	n/a	n/a	n/a	n/a	Michigan: 388.1631n
Minnesota	2016	2016	after	yes	not annual	at least 1 hour	all licensed teachers rewnewing a teaching license	n/a	Minnesota: 122A.187	Kognito Training
Mississippi	2009	2017	before	yes	annual	2 hours	all school district personnel	n/a	Mississippi: HB 263	AFSP: State Laws	Mississippi: Jason Flatt Act
Missouri	2016	2022	after	no	not annual	n/a	any licensed educator	elementary and secondary education?	Missouri: 170.047	Missouri: HB 2136
Montana	2015	2015	after	no	not annual	n/a	employees of a school district and to staff of the office of public instruction who 4 work directly with any students in public schools	n/a	Montana: HB 374	Montana: Jason Flatt
Nebraska	2014	2023	after	yes	annual	at least one hour	all public school nurses, teachers, counselors, school psychologists, administrators, school social workers, and any other appropriate personnel	n/a	Nebraska: Chapter 79 - Schools 79-2,146 Legislation	Nebraska: 2023 revised 79-2,146
Nevada	2019	2019	after	yes	not annual	n/a	teachers and pupils	7th-12th	NRS 388.256. Legislation	Nevada Legislation Guide
New Hampshire	2019	2019	after	yes	annual	at least 2 hours	all school faculty and staff (including contracted personnel and volunteers)	n/a	SB282-FN: RSA 193-J
New Jersey	2006	2023	before	yes	not annual	at least 2 hours	every public school teaching staff member	n/a	New Jersey: DOE	NJ S528	AFSP State Laws
New Mexico	2014	2014	after	no	n/a	n/a	n/a	n/a	Current Legislation Nonspecific to Suicide Prevention Training
New York	2014	2014	after	no	n/a	n/a	all public school personnel	n/a	New York: Pending Legislation	AFSP: Current Legislation	Section 41.49
North Carolina	2020	2020	after	yes	annual	at least 6 hours for first year, at least 2 hours every year after	school district personnel	k-12	Senate Bill 476
North Dakota	2013	2013	exactly	yes	not annual	at least 2 hours	middle and high school teachers and administrators	middle-HS	North Dakota: Jason Foundation
Ohio	2012	2012	before	yes	not annual	at least 4 hours *not all for SP	each person employed by a school district or service center to work as a nurse, teacher, counselor, school psychologist, or administrator and any other personnel the board determines appropriate.	n/a	Ohio: Jason Foudation	House Bill Number 543
Oklahoma	2021	2023	after	yes	not annual	n/a	teachers and staff	n/a	OKH Senate Bill 21	Evan's Law 2023	Tracking of Evan's Law 2023	Senate Bill 21
Oregon	2019	2019	after	no	n/a	n/a	designated staff	K-12	ODOE Legislation	Adi's Act 2019
Pennsylvania	2014	2014	after	yes	not annual	4 hours	professional educators grades 6-12	6th-12th	Pennsylvania Legislation Act 71
Rhode Island	2021	2021	after	yes	annual	n/a	all public school personnel — including teachers, administration, custodians, lunch personnel, substitutes, nurses, coaches, and coaching staff, even if volunteer	n/a	S 0031 Legislation	R.I. Gen. Laws § 16-21.7-2
South Carolina	2012	2012	before	yes	not annual	2 hours	all middle and highschool teachers	middle-HS	South Carolina: Jason Foundation
South Dakota	2016	2016	after	yes	not annual	at least 1 hour	teacher, administrator, or other educational professional (those renewing certificates)	n/a	Codified Law 13-42-71	South Dakota: Jason Foundation
Tennessee	2007	2007	before	yes	annual	two hours	teachers and principals	n/a	Tennessee: Jason Foundation
Texas	2015	2015	after	yes	annual	n/a	all school district and open-enrollment charter school educators	n/a	Texas Administrative Code
Utah	2012	2012	before	yes	not annual	2 hours	licensed employees at School districts and charter schools	n/a	Utah: Jason Foundation
Vermont	2023	2023	after	no	n/a	n/a	n/a	n/a	Vermont Legislation H.481
Virginia	2018	2023	after	yes	not annual	n/a	school counselor (initial licensure or renewal)	n/a	Virginia: 22.1-298.1	Virginia DOE
Washington	2013	2013	exactly	yes	not annual	at least 3 hours	school nurses, school counselors, school psychologists, and school social workers	n/a	Washington PESB	RCW 28A.410.226: Legislation	House Bill 1336
West Virginia	2012	2012	before	yes	annual	2 hours	all professional educators, including principals and administrators and those service personnel having direct contact with students, teachers and principals	n/a	West Virginia: Jason Foundation
Wisconsin	2008	2008	before	no	not annual	n/a	professional staff of public, private, and tribal schools	n/a	Wisconsin Legislation	Act 220
Wyoming	2014	2014	after	yes	not annual	at least 8 hours	each teacher and school administrator within the district	n/a	Wyoming: Jason Foundation
